# Supplementary material for: Activated Carbon from Palm Date Seeds for CO2 Capture
Source: Int J Environ Res Public Health. 2021 Nov 19;18(22):12142. doi: 10.3390/ijerph182212142 (PMC8624853; doi:10.3390/ijerph182212142)
Supplement: Supplementary file 1 [file ijerph-18-12142-s001.zip]

Archive with 1 entries (1 files):
- ijerph-1437946-supplementary.pdf
